# Supplementary material for: Interaction of a viral insulin-like peptide with the IGF-1 receptor produces a natural antagonist
Source: Nat Commun. 2022 Nov 5;13:6700. doi: 10.1038/s41467-022-34391-6 (PMC9637144; doi:10.1038/s41467-022-34391-6)
Supplement: Supplementary file 5 — Source data file [file 41467_2022_34391_MOESM5_ESM.xlsx]

## Sheet: Fig. 2a
	Fig. 2a Competion Binding Assay on IGF1R
		IGF-1			scLCDV1-VILP			dcLCDV1-VILP
		Set 1	Set 2	Set 3	Set 1	Set 2	Set 3	Set 1	Set 2	Set 3
	0	109.103	132.548	124.034	116.175	113.294	131.5	109.496	112.508	113.818
	0.01	96.2672	128.094	103.471	129.142	135.036	124.951	108.579	104.912	116.306
	0.1	92.2069	118.795	107.793	123.248	125.475	130.845	99.8035	108.579	118.795
	1	20.0393	31.4342	27.243	115.521	118.664	124.165	97.053	97.184	105.959
	10	2.61952	1.70269	2.61951	87.0989	97.053	105.959	11.3949	15.7171	14.5383
	100	1.83366	2.09561	2.35756	45.1866	50.9496	48.854	3.53635	1.83366	3.01244
	1000	3.01244	2.35756	2.35756	17.0268	18.4676	14.4073	2.88147	1.96464	1.83366

## Sheet: Fig. 2b
	Fig. 2b Competion Binding Assay on IR
		Insulin				scLCDV1-VILP				dcLCDV1-VILP
		Set 1	Set 2	Set 3	Set 4	Set 1	Set 2	Set 3	Set 4	Set 1	Set 2	Set 3	Set 4
	0	98.78	90.61	88.98	121.63	98.78	90.61	88.98	121.63	98.78	90.61	88.98	121.63
	0.01	74.29	77.55	87.35	53.06	116.73	121.63	116.73	100.41	144.49	147.76	131.43	120
	0.1	56.33	75.92	98.78	69.39	92.24	102.04	74.29	85.71	144.49	134.69	118.37	120
	1	28.57	35.1	36.73	36.73	92.24	84.08	115.1	72.65	123.27	136.33	134.69	88.98
	10	4.08163	0.816327	0.816327	0.816327	95.51	88.98	92.24	97.14	133.06	139.59	160.82	115.1
	100	2.45	4.08	2.45	4.08	59.59	72.65	77.55	87.35	182.04	152.65	152.65	120
	1000	5.71	4.08	5.71	4.08	46.53	31.84	40	36.73	120	93.88	92.24	79.18

## Sheet: Fig. 2c
	Fig. 2c Western blot detection of IGF1R, IR, AKT, IRS1, ERK1 and ERK2 phosphorylation in lysates of murine preadipocytes overexpressing the human IGF1R
	All the menbranes were cut in 4 strips at the following molecular weights : 140 Kda, 70 Kda and 50 Kda and incubated with the indicated antibodies.
	Set 1										Set 1
	Phospho-proteins										Total proteins
	Set 2										Set 2
	Phospho-proteins										Total proteins
	Set 3										Set 3
	Phospho-proteins										Total proteins

## Sheet: Fig. 2d
	Fig. 2c Western blot detection of IGF1R, IR, AKT, IRS1, ERK1 and ERK2 phosphorylation in lysates of murine preadipocytes overexpressing the human IR
	All the menbranes were cut in 4 strips at the following molecular weights : 140 Kda, 70 Kda and 50 Kda and incubated with the indicated antibodies.
	Set 1										Set 1
	Phospho-proteins										Total proteins
											Stripping and re-blotting of the membrane dedicating for the detection of the phosphoproteins (due to a technical problem during the transfer of the membrane dedicated for the total proteins)
	Set 2
	Phospho-proteins																				Set 2
																					Total proteins
											Overexposure to detect p-IRs1 and p-AKT
	Set 3
	Phospho-proteins
																					ECL re-incubation to increase signal intensity for IR signal

## Sheet: Fig. 2e
	Fig. 2e Quantitative analysis of phosphorylated IGF1R and AKT
		IGF-1			scLCDV1-VILP			dcLCDV1-VILP
	p-IGF1R	Set 1	Set 2	Set 3	Set 1	Set 2	Set 3	Set 1	Set 2	Set 3
	0	0.00361	0.0489974	0.0891568	0.00360546	0.0489974	0.0891568	0.00360546	0.0489974	0.0891568
	0.1	0.02472	0.0759924	0.101995	0.00491	0.042887	0.058897	0.00093	0.011306	0.0315376
	1	0.22242	0.306958	0.274845	0.0014	0.0379946	0.0601406	0.0008	0.00997303	0.0210624
	10	1	1	1	0.00371	0.0629531	0.109519	0.00102	0.017057	0.00748073
	100	1.18534	0.840093	1.27299	0.00346	0.0448721	0.06602	0.00019	0.0151486	0.0102931
	1000	0.72679	0.573712	0.850862	0.00121	0.0254263	0.0401867	0.00152	0.019605	0.000482335
		IGF-1			scLCDV1-VILP			dcLCDV1-VILP
	p-AKT	Set 1	Set 2	Set 3	Set 1	Set 2	Set 3	Set 1	Set 2	Set 3
	0	0.0128229	0.0512133	0.0934779	0.0128229	0.0512133	0.0934779	0.0128229	0.0512133	0.0934779
	0.1	0.725363	0.505772	0.491981	0.0368437	0.0733675	0.119489	0.0147078	0.0229451	0.0772885
	1	1.19138	0.778754	0.815017	0.185106	0.195888	0.309379	0.0160071	0.00996493	0.0614855
	10	1	1	1	0.494271	0.369118	0.559757	0.0355992	0.035317	0.0730491
	100	1.08411	1.00297	0.979736	0.518833	0.230306	0.294459	0.169007	0.088449	0.123046
	1000	1.12586	0.953959	1.0886	0.296245	0.196372	0.200967	0.419002	0.22009	0.231986

## Sheet: Fig. 2f
	Fig. 2f Quantitative analysis of phosphorylated IR and AKT
		Insulin			scLCDV1-VILP			dcLCDV1-VILP
	p-IR	Set 1	Set 2	Set 3	Set 1	Set 2	Set 3	Set 1	Set 2	Set 3
	0	0.221227	0.00832222	0.0333139	0.221227	0.00832222	0.0333139	0.221227	0.00832222	0.0333139
	0.1	0.366221	0.0612432	0.0421912	0.0611364	0.0484966	0.0288034	0.0358152	0.00912499	0.00997205
	1	0.50093	0.345614	0.229626	0.0219434	0.0221542	0.0156034	0.0631325	0.00303162	0.00208582
	10	1	1	1	0.0333444	0.0109928	0.0152378	0.0967888	0.0090791	0.0452854
	100	1.24573	2.00025	1.40624	0.0559466	0.012881	0.0186005	0.111078	0.0142709	0.0689856
	1000	0.856221	2.53542	1.40091	0.0676549	0.0704504	0.059157	0.160732	0.0617567	0.0562895
		Insulin			scLCDV1-VILP			dcLCDV1-VILP
	p-AKT	Set 1	Set 2	Set 3	Set 1	Set 2	Set 3	Set 1	Set 2	Set 3
	0	0.0395731	0.182498		0.0395731	0.182498		0.0395731	0.182498
	0.1	0.233635	0.32462	0.383405	0.0178715	0.0898707	0.106944	0.0200603	0.0714222	0.0314738
	1	0.695474	0.976621	0.657307	0.0111346	0.0929142	0.0583462	0.0229855	0.0459113	0.0736564
	10	1	1	1	0.0153126	0.0950809	0.0373456	0.0433461	0.0615634	0.0977173
	100	1.1386	1.18212	1.28708	0.0487655	0.190077	0.086058	0.0966847	0.106358	0.135769
	1000	0.901777	1.82112	1.45247	0.217033	0.408741	0.261474	0.186246	0.448205	0.120777

## Sheet: Fig. 3a
	Fig. 3a Western blot detection of IGF1R, AKT, ERK1 and ERK2 phosphorylation in lysates of murine preadipocyte overexpressing the human IGF1R
	All the menbranes were cut in 3 strips at the following molecular weights : 70 Kda and 50 Kda and incubated with the indicated antibodies.
	Set 4 (for sets 1, 2 and 3 see Fig. 2c)												Set 4 (for sets 1, 2 and 3 see Fig. 2c)
	Phospho-proteins												Total proteins

## Sheet: Fig. 3b
	Fig. 3b Western blot detection of IR, AKT, ERK1 and ERK2 phosphorylation in lysates of murine preadipocyte overexpressing the human IR
	All the menbranes were cut in 3 strips at the following molecular weights : 70 Kda and 50 Kda and incubated with the indicated antibodies.
	Set 4 (for sets 1, 2 and 3 see Fig. 2d)												Set 4 (for sets 1, 2 and 3 see Fig. 2d)
	Phospho-proteins												Total proteins
	Sets 5 and 6 (for sets 1, 2 and 3 see Fig. 2d)												Sets 5 and 6 (for sets 1, 2 and 3 see Fig. 2d)
	Phospho-proteins												Total proteins
																					ECL re-incubation to increase signal intensity for IR and ERK signals
	06-01-2022

## Sheet: Fig. 3c
	Fig. 3c Quantitative analysis of phosphorylated IGF1R, AKT and ERK
		scLCDV1-VILP				dcLCDV1-VILP
	p-IGF1R	Set 1	Set 2	Set 3	Set 4	Set 1	Set 2	Set 3	Set 4
	0.1	1	1	1	1	1	1	1	1
	1	1.13179	0.826742	0.966298	1.15577	0.830356	0.982168	1.08256	1.07343
	10	0.800259	0.478538	0.624705	0.60235	1.36751	1.18212	1.05109	0.838247
	100	0.32439	0.217755	0.159018	0.0776279	1.61371	1.83086	1.07699	0.684289
	1000	0.112981	0.126141	0.114038	0.0455738	1.62309	1.37725	1.06324	0.506126
		scLCDV1-VILP				dcLCDV1-VILP
	p-AKT	Set 1	Set 2	Set 3	Set 4	Set 1	Set 2	Set 3	Set 4
	0.1	1	1	1	1	1	1	1	1
	1	1.04803	1.37311	1.03107	0.690888	0.972716	1.10052	0.883151	0.43753
	10	1.03593	1.68526	1.15723	0.944615	0.932146	0.861584	1.10126	0.692269
	100	0.963116	0.767696	0.383379	0.247496	1.01265	1.30747	0.996616	0.69838
	1000	0.371053	0.324426	0.174989	0.0658539	0.985085	0.520301	0.966561	0.957745
		scLCDV1-VILP				dcLCDV1-VILP
	p-ERK1	Set 1	Set 2	Set 3	Set 4	Set 1	Set 2	Set 3	Set 4
	0.1	1	1	1	1	1	1	1	1
	1	1.15068	1.16546	1.29469	1.0472	0.880363	0.870004	1.06085	1.03169
	10	1.09407	0.841595	1.15968	0.276004	0.54954	1.69773	0.839026	1.04617
	100	0.687701	0.270833	0.358723	0.0207899	0.571805	2.25796	0.798021	0.746768
	1000	0.338083	0.165601	0.262741	0.0108209	0.604954	0.782405	0.799617	0.53131
	p-IGF1R
	p-AKT
	p-ERK1

## Sheet: Fig. 3d
	Fig. 3d Quantitative analysis of phosphorylated IR, AKT and ERK
		scLCDV1-VILP						dcLCDV1-VILP
	p-IR	Set 1	Set 2	Set 3	Set 4	Set 5	Set 6	Set 1	Set 2	Set 3	Set 4	Set 5	Set 6
	0.1	1	1	1	1	1	1	1	1	1	1	1	1
	1	0.782557	0.97994	1.77227	0.85553	0.983003	1.09301	1.05376	0.74742	0.851852	0.957327	1.12805	0.802966
	10	1.05975	1.21349	0.64991	0.573554	0.916501	0.818727	1.48708	0.721698	0.935201	0.458636	0.813139	0.607733
	100	0.837794	0.986217	0.802804	0.232376	1.0891	1.21942	1.14322	0.814795	0.989129	0.358997	0.690154	0.870639
	1000	0.491299	0.77702	0.694259	0.251369	0.947977	1.03256	1.11596	0.642074	0.993768	1.6241	0.872957	0.596211
		scLCDV1-VILP						dcLCDV1-VILP
	p-AKT	Set 1	Set 2	Set 3	Set 4	Set 5	Set 6	Set 1	Set 2	Set 3	Set 4	Set 5	Set 6
	0.1	1	1	1	1	1	1	1	1	1	1	1	1
	1	0.851631	1.7334	1.34879	1.00955	1.22998	0.843819	1.09001	0.48536	0.821635	0.911179	0.915832	0.930411
	10	0.955411	1.49874	1.08708	1.30397	1.09598	1.10861	1.1164	0.581452	0.745591	0.632113	0.973957	1.2193
	100	1.01484	1.63745	1.0227	1.37765	1.11793	0.800229	1.04979	0.38873	0.644731	0.676557	0.9512	1.06133
	1000	0.79303	1.42248	1.36282	1.48652	1.1194	0.867712	1.1353	0.279478	0.713333	1.1098	0.852873	0.744255
		scLCDV1-VILP						dcLCDV1-VILP
	p-ERK1	Set 1	Set 2	Set 3	Set 4	Set 5	Set 6	Set 1	Set 2	Set 3	Set 4	Set 5	Set 6
	0.1	1	1	1	1	1	1	1	1	1	1	1	1
	1	0.949215	1.40662	1.0669	0.945846	2.17922	2.2042	0.857457	1.10965	1.44957	1.01433	0.784265	0.844549
	10	0.970425	1.89228	0.625113	0.775763	1.85438	0.739602	2.80625	1.13488	1.38434	1.2424	0.693486	0.387483
	100	1.55131	2.48247	0.705224	1.36161	1.92535	2.7135	2.96302	1.50015	1.38361	1.28128	0.648394	0.710118
	1000	1.26195	3.00723	0.920028	1.41708	1.14396	2.00294	2.63659	2.5735	1.65371	0.524214	0.224746	0.92861
	p-IR
	p-AKT
	p-ERK1

[truncated: 13 more sheets: Fig. 4a, Fig. 4b, Fig. 4c, Fig. 4d, Fig. 4e, Fig. 4f, Fig. 4g, Fig. S1a, Fig. S1b, Fig. S2, Fig. S3a, Fig. S3b, Fig. S3c]
